# Supplementary material for: Protocol for intervention-free quantification of protein turnover rate by steady-state modeling
Source: STAR Protoc. 2021 Mar 18;2(1):100377. doi: 10.1016/j.xpro.2021.100377 (PMC7988239; doi:10.1016/j.xpro.2021.100377)
Supplement: Material S1. Excel workbook to facilitate the conversion between the GraphPad parameters and the logistic parameters, related to step 3 of Data fitting [file mmc1.xlsx]

## Sheet: parameters
Graphpad parameters	(PASTE DATA BELOW)
Bottom
Top
LogEC50
HillSlope
EC50
Span
Logistic parameters
K	0	0	0	0	0	0	0	0	0	0
ti	0	0	0	0	0	0	0	0	0	0
r	0	0	0	0	0	0	0	0	0	0
