# Supplementary material for: Protocol for intervention-free quantification of protein turnover rate by steady-state modeling
Source: STAR Protoc. 2021 Mar 18;2(1):100377. doi: 10.1016/j.xpro.2021.100377 (PMC7988239; doi:10.1016/j.xpro.2021.100377)
Supplement: Material S2. Excel workbook to calculate protein half-life from turnover rates, related to step 6 of Calculate half-life [file mmc2.xlsx]

## Sheet: Sheet1
Anterograde Dp	Half-life
(PASTE DATA BELOW)
	#DIV/0!
	#DIV/0!
	#DIV/0!
	#DIV/0!
	#DIV/0!
	#DIV/0!
	#DIV/0!
	#DIV/0!
	#DIV/0!
	#DIV/0!
	#DIV/0!	average half-life [h]
