# Supplementary material for: Protocol for intervention-free quantification of protein turnover rate by steady-state modeling
Source: STAR Protoc. 2021 Mar 18;2(1):100377. doi: 10.1016/j.xpro.2021.100377 (PMC7988239; doi:10.1016/j.xpro.2021.100377)
Supplement: Material S3. Sample experimental input data for modeling, related to step 1 and step 2 of Data acquisition [file mmc3.xlsx]

## Sheet: mRNA_ColIV
Time [h]	ColIV mRNA level
-10	2
-8	1.33333
-6	2.66667
-4	6.33333
-2	15.6667
0	36.6667
2	142.333
4	303.333
6	546
8	610.333
10	571.333
12	430
14	382
38	378

## Sheet: mRNA_Ndg
Time [h]	Ndg mRNA level
-4	1
-2	4
0	15.6667
2	28.3333
4	46.6667
6	67.3333
8	142.667
10	222.333
12	274.667
14	219
16	145.667
18	86
20	75.6667
44	69

## Sheet: protein_ColIV
Time [h]	ColIV protein level
0	0.1459	-0.024	0.3706	1.174	1.0556	1.2742	0.9961	0.8334	0.4255	1.2849
0.0333	0.155	0.0024	0.3975	1.2034	1.0865	1.2861	1.0194	0.858	0.4534	1.2995
0.0667	0.1577	0.0184	0.4244	1.2388	1.1126	1.2949	1.0394	0.8809	0.4859	1.3233
0.1	0.1633	0.0355	0.4408	1.2655	1.1432	1.2997	1.0562	0.9008	0.5134	1.3463
0.1333	0.1693	0.054	0.4677	1.2973	1.178	1.3108	1.0776	0.925	0.5462	1.3713
0.1667	0.1851	0.0765	0.5007	1.3332	1.2141	1.3247	1.1023	0.9481	0.5771	1.3907
0.2	0.2024	0.0982	0.5367	1.3738	1.2477	1.3253	1.1164	0.9635	0.6064	1.4067
0.2333	0.2229	0.1203	0.565	1.412	1.2885	1.3378	1.1351	0.984	0.6364	1.4283
0.2667	0.242	0.1439	0.5999	1.4522	1.3298	1.3528	1.1598	1.0063	0.6717	1.4644
0.3	0.2597	0.166	0.6245	1.4944	1.3669	1.3616	1.1822	1.0236	0.6993	1.4848
0.3333	0.275	0.1925	0.6557	1.5408	1.4123	1.3821	1.2148	1.0476	0.732	1.5089
0.3667	0.2932	0.2168	0.6763	1.5767	1.4608	1.4064	1.2497	1.0708	0.7633	1.5399
0.4	0.3055	0.237	0.6853	1.614	1.5038	1.4213	1.2809	1.0879	0.7872	1.5654
0.4333	0.3083	0.2524	0.7012	1.6462	1.5429	1.4345	1.3107	1.1042	0.8093	1.5895
0.4667	0.3186	0.2727	0.7225	1.6936	1.5869	1.4539	1.3434	1.1256	0.8433	1.6194
0.5	0.3384	0.2977	0.7484	1.7409	1.6304	1.4744	1.3759	1.1438	0.8716	1.6499
0.5333	0.3589	0.3239	0.7767	1.7856	1.6675	1.49	1.4069	1.1633	0.9018	1.6843
0.5667	0.3743	0.3503	0.805	1.8221	1.7149	1.5205	1.4498	1.1948	0.936	1.7199
0.6	0.3847	0.375	0.8366	1.8631	1.7655	1.5554	1.4952	1.2252	0.9711	1.7569
0.6333	0.4041	0.3987	0.861	1.9073	1.8027	1.5742	1.5226	1.2437	0.9997	1.7823
0.6667	0.4185	0.4166	0.8759	1.9464	1.8452	1.6003	1.5498	1.2643	1.0297	1.8128
0.7	0.4355	0.4381	0.8872	1.9847	1.8845	1.6223	1.5796	1.2834	1.0595	1.8419
0.7333	0.4483	0.4548	0.9022	2.0153	1.9187	1.6437	1.6114	1.3059	1.09	1.8712
0.7667	0.4755	0.4771	0.9249	2.0566	1.9608	1.6746	1.6431	1.3372	1.1241	1.8996
0.8	0.5012	0.5063	0.9562	2.1013	2.0001	1.7034	1.6698	1.361	1.1578	1.9331
0.8333	0.5168	0.5267	0.974	2.1364	2.044	1.7474	1.7083	1.3955	1.1953	1.9703
0.8667	0.5296	0.5466	0.9976	2.1803	2.0834	1.7824	1.7418	1.431	1.2383	2.0115
0.9	0.5484	0.5677	1.0244	2.2205	2.1202	1.8167	1.772	1.4613	1.2735	2.0453
0.9333	0.5768	0.5938	1.0618	2.2699	2.1577	1.8554	1.8007	1.501	1.315	2.0856
0.9667	0.5966	0.6152	1.0874	2.3047	2.1957	1.8855	1.8275	1.5327	1.3445	2.1116
1	0.6226	0.6386	1.1106	2.3488	2.2347	1.9172	1.8554	1.5661	1.3811	2.1427
1.0333	0.6506	0.6647	1.1407	2.3928	2.2809	1.9581	1.8887	1.6033	1.4206	2.1766
1.0667	0.6763	0.691	1.1688	2.4419	2.3266	2.0021	1.9203	1.6419	1.4632	2.214
1.1	0.6989	0.7077	1.1853	2.484	2.3641	2.0391	1.9515	1.6797	1.5008	2.2496
1.1333	0.7157	0.7283	1.2093	2.5158	2.4102	2.083	1.9961	1.7237	1.5424	2.2866
1.1667	0.732	0.7512	1.2428	2.5573	2.4513	2.1213	2.0368	1.7656	1.5784	2.3167
1.2	0.7621	0.7844	1.2869	2.6121	2.4946	2.169	2.0763	1.8147	1.6222	2.3619
1.2333	0.7916	0.8186	1.3319	2.6692	2.5399	2.2099	2.1161	1.8564	1.6628	2.4001
1.2667	0.8089	0.846	1.3647	2.7156	2.5793	2.2449	2.1546	1.8939	1.6967	2.4345
1.3	0.8267	0.8662	1.3915	2.7574	2.6148	2.2738	2.185	1.931	1.7292	2.4629
1.3333	0.8599	0.8935	1.4303	2.8111	2.6562	2.3022	2.2144	1.9672	1.7673	2.5011
1.3667	0.8922	0.9263	1.4721	2.8596	2.6958	2.3275	2.2447	1.9977	1.7948	2.5281
1.4	0.925	0.9595	1.5127	2.9121	2.7351	2.3543	2.276	2.0316	1.8291	2.5621
1.4333	0.9475	0.9861	1.5422	2.9544	2.7806	2.3827	2.312	2.0661	1.8643	2.5938
1.4667	0.9728	1.0115	1.5762	3.0038	2.8255	2.4162	2.3431	2.1039	1.9051	2.6324
1.5	0.9927	1.0354	1.6113	3.0429	2.8666	2.4391	2.3679	2.1339	1.939	2.6669
1.5333	1.0083	1.0589	1.6406	3.0834	2.9102	2.4678	2.4004	2.1705	1.9746	2.7016
1.5667	1.0381	1.0905	1.6808	3.1303	2.9398	2.4776	2.4201	2.1851	1.9931	2.7203
1.6	1.0797	1.1369	1.7343	3.1968	2.984	2.5044	2.4476	2.2161	2.0251	2.7461
1.6333	1.1221	1.1801	1.7879	3.2632	3.0369	2.5442	2.4786	2.258	2.0651	2.7836
1.6667	1.1676	1.2232	1.8391	3.3322	3.076	2.5643	2.4952	2.2834	2.0975	2.8171
1.7	1.1813	1.241	1.8628	3.366	3.1119	2.5758	2.5068	2.3005	2.1212	2.8318
1.7333	1.2003	1.2686	1.9001	3.4121	3.1517	2.5961	2.5271	2.3284	2.1505	2.8549
1.7667	1.2222	1.2942	1.9381	3.4571	3.1878	2.6134	2.5382	2.3509	2.181	2.875
1.8	1.2475	1.3293	1.9855	3.5081	3.2348	2.6438	2.5703	2.3852	2.2156	2.9048
1.8333	1.269	1.3642	2.0285	3.5558	3.2681	2.6619	2.588	2.409	2.2404	2.9195
1.8667	1.2841	1.3892	2.0668	3.6006	3.3128	2.6888	2.6109	2.4394	2.2769	2.9499
1.9	1.297	1.4127	2.1006	3.6396	3.3584	2.7168	2.6401	2.47	2.3141	2.9778
1.9333	1.317	1.4399	2.1436	3.6894	3.4026	2.747	2.6766	2.5072	2.3447	2.9999
1.9667	1.3397	1.4737	2.1928	3.7373	3.4452	2.7743	2.7137	2.5408	2.3784	3.0295
2	1.3658	1.5076	2.2422	3.7924	3.4909	2.806	2.7512	2.5809	2.4116	3.0537
2.0333	1.3978	1.5464	2.2992	3.8489	3.536	2.8383	2.7842	2.6159	2.4472	3.0813
2.0667	1.4218	1.5767	2.3447	3.9056	3.5968	2.8895	2.8373	2.6759	2.4984	3.1224
2.1	1.4426	1.6073	2.3925	3.9495	3.6548	2.9325	2.8841	2.7205	2.5428	3.1654
2.1333	1.4683	1.6424	2.4408	3.9981	3.7023	2.9659	2.9332	2.7644	2.5819	3.2024
2.1667	1.4961	1.678	2.4869	4.0485	3.7683	3.0178	2.9932	2.8173	2.6373	3.2543
2.2	1.5385	1.7281	2.558	4.1188	3.8355	3.0745	3.0622	2.8819	2.6906	3.3031
2.2333	1.5865	1.7759	2.6173	4.1887	3.8946	3.1185	3.1166	2.9347	2.7385	3.3497
2.2667	1.6317	1.8274	2.6845	4.2624	3.9531	3.1589	3.1741	2.9857	2.7885	3.4007
2.3	1.6696	1.8673	2.7435	4.327	4.0021	3.1914	3.2153	3.0262	2.8276	3.4364
2.3333	1.7141	1.9162	2.8079	4.4057	4.0568	3.2261	3.2626	3.066	2.8681	3.4764
2.3667	1.7637	1.9689	2.8761	4.4779	4.1049	3.2594	3.3097	3.1099	2.9106	3.5128
2.4	1.811	2.021	2.9434	4.5602	4.1536	3.2949	3.354	3.1543	2.9509	3.5509
2.4333	1.8636	2.0768	3.0092	4.6427	4.199	3.3252	3.3889	3.1871	2.9903	3.5878
2.4667	1.913	2.1287	3.0753	4.725	4.2401	3.3458	3.4246	3.2206	3.0246	3.6206
2.5	1.9621	2.1808	3.1417	4.8072	4.2847	3.3734	3.4583	3.2483	3.0596	3.6558
2.5333	2.0074	2.2251	3.198	4.8886	4.3185	3.3875	3.4846	3.2738	3.0902	3.6825
2.5667	2.0548	2.2732	3.2648	4.9676	4.356	3.403	3.5041	3.2947	3.12	3.7152
2.6	2.1037	2.3241	3.3268	5.0488	4.3957	3.4281	3.5373	3.3299	3.1596	3.7519
2.6333	2.1454	2.3668	3.3866	5.126	4.4402	3.4577	3.5681	3.3609	3.1974	3.7861
2.6667	2.1827	2.4105	3.4469	5.1972	4.4897	3.4929	3.608	3.4042	3.2347	3.8237
2.7	2.222	2.4573	3.5086	5.2719	4.5403	3.5256	3.6474	3.4424	3.2774	3.8707
2.7333	2.2533	2.496	3.5657	5.3428	4.5985	3.5721	3.6939	3.4884	3.327	3.9224
2.7667	2.2727	2.5231	3.6048	5.3957	4.6564	3.6175	3.7433	3.5339	3.3689	3.964
2.8	2.3023	2.5566	3.6524	5.4569	4.7214	3.6706	3.7978	3.5892	3.4253	4.027
2.8333	2.3236	2.5836	3.6949	5.5065	4.7794	3.7126	3.8418	3.6403	3.4715	4.0765
2.8667	2.3529	2.6138	3.7365	5.5715	4.8415	3.7625	3.893	3.6944	3.5177	4.1327
2.9	2.3879	2.6492	3.7892	5.6319	4.9069	3.8097	3.9421	3.7447	3.5706	4.1894
2.9333	2.4224	2.6903	3.8464	5.6996	4.9764	3.8617	3.9992	3.8032	3.6266	4.2458
2.9667	2.459	2.7296	3.9022	5.7674	5.043	3.9176	4.0491	3.8596	3.6826	4.3032
3	2.4955	2.7668	3.9531	5.8335	5.1097	3.9768	4.1083	3.9231	3.7407	4.3629
3.0333	2.5294	2.8061	4.0069	5.8946	5.1975	4.05	4.1822	3.9955	3.8059	4.434
3.0667	2.5568	2.8437	4.0627	5.9542	5.2737	4.1168	4.2529	4.0691	3.8761	4.5076
3.1	2.5959	2.8767	4.1201	6.0164	5.3452	4.1784	4.3074	4.1285	3.9298	4.5641
3.1333	2.6311	2.9154	4.1753	6.088	5.4151	4.2349	4.3708	4.1886	3.9822	4.6211
3.1667	2.672	2.9574	4.2334	6.1597	5.4768	4.2865	4.4217	4.2419	4.0312	4.6682
3.2	2.7079	2.9923	4.2876	6.227	5.5274	4.3301	4.4627	4.2881	4.0738	4.71
3.2333	2.7531	3.0373	4.3503	6.2976	5.5782	4.3697	4.4994	4.3311	4.1161	4.7495
3.2667	2.8064	3.0939	4.424	6.3835	5.6376	4.4194	4.5468	4.3845	4.1674	4.8004
3.3	2.86	3.1497	4.493	6.472	5.6826	4.4526	4.5829	4.4213	4.2041	4.8367
3.3333	2.9243	3.2124	4.5729	6.5716	5.7454	4.5126	4.6445	4.4807	4.2591	4.8981
3.3667	2.9716	3.26	4.6394	6.6463	5.7959	4.5522	4.6812	4.5198	4.3065	4.9415
3.4	3.029	3.3195	4.7172	6.7444	5.8635	4.6133	4.7428	4.5865	4.361	5.0022
3.4333	3.0892	3.3733	4.7921	6.8303	5.9281	4.666	4.7937	4.6411	4.4077	5.0561
3.4667	3.1283	3.4112	4.8454	6.8988	6.0046	4.7311	4.8627	4.705	4.4624	5.1126
3.5	3.1693	3.4537	4.9028	6.9591	6.0821	4.7969	4.926	4.7725	4.5233	5.1801
3.5333	3.2212	3.5009	4.9708	7.0373	6.1469	4.8544	4.9794	4.8353	4.5809	5.2422
3.5667	3.2764	3.5496	5.0313	7.1172	6.2086	4.9059	5.0297	4.8859	4.6228	5.2861
3.6	3.3335	3.6103	5.11	7.2106	6.2704	4.9551	5.0822	4.9433	4.6732	5.3374
3.6333	3.3988	3.6788	5.1952	7.3036	6.325	4.9982	5.1166	4.988	4.7146	5.3865
3.6667	3.4635	3.7434	5.279	7.4033	6.3941	5.0554	5.1738	5.0447	4.7693	5.4501
3.7	3.5355	3.8101	5.3607	7.4982	6.4696	5.1173	5.2386	5.1077	4.8289	5.5199
3.7333	3.6012	3.878	5.4476	7.5949	6.5461	5.1811	5.3061	5.1719	4.8845	5.5925
3.7667	3.6752	3.9427	5.5351	7.6952	6.6183	5.24	5.3596	5.2306	4.9369	5.6563
3.8	3.7241	3.9886	5.5991	7.7698	6.71	5.3237	5.4374	5.3111	5.0069	5.7355
3.8333	3.7679	4.0265	5.6581	7.8306	6.791	5.387	5.4944	5.3776	5.0673	5.8015
3.8667	3.8273	4.0853	5.7327	7.9212	6.8529	5.4365	5.5482	5.4309	5.1044	5.8455
3.9	3.8802	4.1339	5.7983	7.9914	6.9003	5.468	5.578	5.4644	5.1319	5.8815
3.9333	3.9336	4.1868	5.8645	8.0712	6.9599	5.5186	5.6232	5.5177	5.1808	5.9367
3.9667	4.0168	4.2621	5.9584	8.1791	7.0291	5.5785	5.6744	5.576	5.2313	5.9996
4	4.1021	4.3433	6.0646	8.3005	7.106	5.6441	5.7449	5.6477	5.2922	6.0664
4.0333	4.1812	4.4242	6.1606	8.4066	7.1792	5.7035	5.8034	5.7062	5.3447	6.1261
4.0667	4.2703	4.5093	6.2694	8.5275	7.2498	5.7626	5.8651	5.7693	5.3976	6.1862
4.1	4.3522	4.5827	6.3636	8.6341	7.31	5.8108	5.9136	5.8172	5.4369	6.2339
4.1333	4.426	4.6454	6.4431	8.7364	7.3947	5.8827	5.9864	5.89	5.5005	6.3044
4.1667	4.5065	4.7187	6.5389	8.837	7.4445	5.9242	6.0297	5.9362	5.5385	6.349
4.2	4.5826	4.7875	6.6281	8.9391	7.521	5.9892	6.0915	6.0005	5.5924	6.4095
4.2333	4.6483	4.8435	6.7072	9.0242	7.5951	6.0489	6.1502	6.0622	5.6459	6.4653
4.2667	4.7148	4.9076	6.7931	9.1146	7.6699	6.1139	6.2159	6.1289	5.7009	6.528
4.3	4.8055	4.9964	6.9003	9.2312	7.7175	6.1441	6.2561	6.1723	5.7263	6.5598
4.3333	4.8985	5.0826	7.0044	9.3504	7.7583	6.1723	6.2934	6.2089	5.755	6.5965
4.3667	4.9833	5.171	7.114	9.4645	7.8295	6.2292	6.3509	6.2678	5.8035	6.6544
4.4	5.071	5.2605	7.2221	9.5829	7.9025	6.2943	6.4184	6.3381	5.862	6.7176
4.4333	5.1634	5.3464	7.3258	9.6962	7.9738	6.3569	6.4805	6.3967	5.9152	6.7771
4.4667	5.223	5.4066	7.4054	9.7769	8.0344	6.4065	6.5329	6.4521	5.963	6.8275
4.5	5.2781	5.4601	7.4719	9.8508	8.0769	6.441	6.561	6.4836	5.9924	6.8609
4.5333	5.3348	5.5141	7.5448	9.928	8.1436	6.5017	6.6228	6.5456	6.0428	6.9192
4.5667	5.409	5.5866	7.6357	10.016	8.2247	6.5744	6.6937	6.6174	6.0986	6.9829
4.6	5.4801	5.6603	7.7306	10.11	8.2897	6.6286	6.7514	6.6765	6.1445	7.0395
4.6333	5.558	5.7342	7.8245	10.2	8.3378	6.6724	6.7947	6.7213	6.1772	7.0793
4.6667	5.5958	5.7729	7.8777	10.25	8.4464	6.7693	6.8903	6.8174	6.2532	7.167
4.7	5.6643	5.8463	7.9667	10.34	8.5045	6.8176	6.9382	6.8695	6.2899	7.2123
4.7333	5.7507	5.9303	8.0592	10.449	8.577	6.8824	7.0037	6.9393	6.3428	7.2718
4.7667	5.8093	5.9874	8.1231	10.522	8.65	6.944	7.0697	7.005	6.3996	7.3335
4.8	5.8681	6.0443	8.1933	10.592	8.7548	7.0429	7.1666	7.0992	6.4838	7.429
4.8333	5.9248	6.1049	8.2636	10.66	8.8752	7.1549	7.2746	7.2057	6.5737	7.525
4.8667	5.9962	6.1643	8.3318	10.739	8.9928	7.2593	7.3785	7.3114	6.6692	7.6333
4.9	6.0652	6.2259	8.4055	10.822	9.0845	7.3362	7.4537	7.3855	6.7408	7.7136
4.9333	6.1328	6.2961	8.491	10.912	9.1701	7.4069	7.5308	7.46	6.8055	7.7885
4.9667	6.2145	6.3753	8.5811	11.01	9.2676	7.4946	7.6216	7.547	6.8798	7.8691
5	6.3132	6.47	8.6912	11.129	9.3517	7.5657	7.6976	7.6184	6.9433	7.9413
5.0333	6.4174	6.5661	8.8065	11.253	9.4246	7.6266	7.7607	7.6782	7.0016	8.0056
5.0667	6.4973	6.645	8.8947	11.356	9.4826	7.6691	7.8054	7.7223	7.0514	8.0629
5.1	6.5479	6.6956	8.9436	11.414	9.586	7.7638	7.9018	7.8123	7.1342	8.1506
5.1333	6.6054	6.7493	9.0088	11.488	9.6974	7.8637	8.0022	7.9127	7.2297	8.2486
5.1667	6.7035	6.841	9.1148	11.605	9.7575	7.9182	8.0578	7.9672	7.2805	8.3027
5.2	6.7732	6.9041	9.1846	11.689	9.8493	8.0035	8.1419	8.0523	7.3602	8.387
5.2333	6.8547	6.9806	9.2733	11.784	9.9366	8.0847	8.2173	8.1256	7.4303	8.4661
5.2667	6.934	7.0549	9.3603	11.881	10.028	8.1724	8.3064	8.2127	7.5077	8.554
5.3	7.0137	7.1237	9.4419	11.98	10.071	8.2067	8.335	8.2453	7.5435	8.5892
5.3333	7.1248	7.2262	9.5588	12.118	10.106	8.2376	8.3695	8.2786	7.577	8.6271
5.3667	7.2133	7.3064	9.6508	12.222	10.158	8.287	8.4184	8.3241	7.6221	8.6754
5.4	7.315	7.3984	9.7544	12.346	10.233	8.3556	8.4881	8.3945	7.6818	8.7382
5.4333	7.4082	7.4753	9.8443	12.455	10.315	8.4303	8.5666	8.4704	7.7434	8.8069
5.4667	7.5169	7.5719	9.9597	12.586	10.388	8.4971	8.6311	8.5435	7.8077	8.8801
5.5	7.6099	7.6549	10.046	12.694	10.48	8.5834	8.7191	8.6347	7.8786	8.9564
5.5333	7.6912	7.7296	10.125	12.798	10.581	8.6726	8.8101	8.7343	7.9623	9.0515
5.5667	7.7644	7.7926	10.2	12.889	10.695	8.7725	8.9106	8.8406	8.0537	9.1522
5.6	7.8721	7.8871	10.31	13.025	10.753	8.8173	8.9619	8.8997	8.1082	9.2122
5.6333	7.979	7.9898	10.421	13.157	10.814	8.8647	9.0144	8.9522	8.1558	9.2688
5.6667	8.0732	8.0754	10.514	13.273	10.918	8.9544	9.1063	9.0478	8.2451	9.3671
5.7	8.1388	8.131	10.582	13.349	11.019	9.0498	9.2013	9.1412	8.3324	9.4613
5.7333	8.1864	8.1723	10.629	13.412	11.108	9.1254	9.286	9.2267	8.4071	9.5368
5.7667	8.2665	8.2446	10.707	13.502	11.171	9.1801	9.3449	9.2861	8.457	9.5869
5.8	8.3564	8.3284	10.804	13.607	11.293	9.2888	9.4575	9.4025	8.5613	9.6969
5.8333	8.4197	8.3797	10.865	13.673	11.415	9.3981	9.566	9.5145	8.6597	9.7983
5.8667	8.4983	8.4518	10.954	13.765	11.522	9.4978	9.6613	9.6155	8.7456	9.8861
5.9	8.5765	8.5216	11.034	13.846	11.618	9.591	9.7502	9.7092	8.8224	9.9697
5.9333	8.6578	8.5976	11.12	13.942	11.668	9.6362	9.7923	9.7595	8.866	10.012
5.9667	8.6978	8.6345	11.155	13.984	11.736	9.6903	9.851	9.8123	8.9116	10.063
6	8.7444	8.6744	11.212	14.033	11.816	9.7643	9.9227	9.8909	8.9802	10.137
6.0333	8.8191	8.7414	11.293	14.109	11.891	9.8298	9.9902	9.9594	9.0288	10.185
6.0667	8.9009	8.8124	11.372	14.189	11.974	9.9047	10.066	10.036	9.0903	10.248
6.1	8.9721	8.8758	11.443	14.251	12.062	9.984	10.143	10.116	9.156	10.315
6.1333	9.0371	8.931	11.506	14.309	12.199	10.107	10.272	10.249	9.2643	10.424
6.1667	9.121	9.0012	11.59	14.387	12.297	10.195	10.362	10.345	9.3432	10.502
6.2	9.2072	9.0789	11.68	14.468	12.396	10.278	10.448	10.44	9.4235	10.578
6.2333	9.3407	9.1978	11.823	14.606	12.496	10.366	10.534	10.537	9.5128	10.665
6.2667	9.4667	9.311	11.963	14.75	12.611	10.469	10.63	10.648	9.6118	10.762
6.3	9.5797	9.4152	12.087	14.883	12.711	10.562	10.726	10.744	9.6893	10.838
6.3333	9.694	9.5242	12.22	15.032	12.798	10.643	10.81	10.829	9.7641	10.908
6.3667	9.7987	9.6181	12.336	15.164	12.876	10.709	10.886	10.908	9.8319	10.972
6.4	9.884	9.6958	12.436	15.278	12.988	10.809	10.996	11.02	9.9304	11.069
6.4333	9.9743	9.7776	12.536	15.388	13.133	10.943	11.132	11.16	10.052	11.193
6.4667	10.101	9.8918	12.678	15.564	13.251	11.06	11.249	11.285	10.16	11.298
6.5	10.238	10.01	12.824	15.78	13.344	11.143	11.333	11.375	10.239	11.372
6.5333	10.353	10.113	12.949	15.993	13.437	11.233	11.421	11.464	10.319	11.454
6.5667	10.416	10.172	13.016	16.155	13.526	11.326	11.514	11.558	10.397	11.533
6.6	10.51	10.257	13.129	16.363	13.589	11.388	11.576	11.623	10.454	11.595
6.6333	10.606	10.345	13.241	16.572	13.625	11.417	11.596	11.644	10.468	11.614
6.6667	10.694	10.427	13.345	16.78	13.709	11.473	11.653	11.704	10.507	11.655
6.7	10.799	10.521	13.46	17.009	13.771	11.512	11.69	11.739	10.53	11.683
6.7333	10.852	10.568	13.516	17.178	13.859	11.575	11.758	11.81	10.574	11.741
6.7667	10.932	10.634	13.597	17.36	13.969	11.655	11.84	11.887	10.635	11.81
6.8	11.019	10.703	13.674	17.554	14.111	11.754	11.941	11.981	10.714	11.9
6.8333	11.092	10.76	13.74	17.725	14.266	11.839	12.024	12.069	10.784	11.984
6.8667	11.178	10.832	13.816	17.915	14.453	11.938	12.112	12.16	10.857	12.066
6.9	11.305	10.939	13.941	18.15	14.617	11.996	12.169	12.215	10.907	12.12
6.9333	11.429	11.045	14.081	18.393	14.782	12.062	12.236	12.275	10.96	12.18
6.9667	11.562	11.155	14.221	18.624	14.909	12.095	12.266	12.3	10.983	12.208
7	11.669	11.254	14.363	18.803	15.069	12.158	12.327	12.355	11.034	12.269
7.0333	11.772	11.335	14.479	18.942	15.265	12.25	12.415	12.44	11.112	12.359
7.0667	11.92	11.464	14.668	19.139	15.444	12.319	12.48	12.509	11.168	12.421
7.1	12.053	11.577	14.827	19.308	15.675	12.446	12.597	12.619	11.269	12.536
7.1333	12.196	11.692	15.003	19.484	15.854	12.533	12.686	12.701	11.348	12.614
7.1667	12.332	11.809	15.183	19.656	16.028	12.624	12.771	12.778	11.42	12.695
7.2	12.479	11.934	15.4	19.833	16.187	12.704	12.849	12.853	11.483	12.764
7.2333	12.643	12.077	15.667	20.026	16.324	12.763	12.905	12.895	11.523	12.809
7.2667	12.764	12.184	15.889	20.177	16.462	12.824	12.957	12.945	11.569	12.862
7.3	12.844	12.253	16.083	20.27	16.572	12.863	12.987	12.98	11.596	12.896
7.3333	12.939	12.339	16.289	20.374	16.708	12.953	13.069	13.061	11.661	12.969
7.3667	13.026	12.414	16.49	20.46	16.832	13.052	13.168	13.153	11.737	13.055
7.4	13.073	12.452	16.646	20.504	16.96	13.161	13.272	13.254	11.818	13.15
7.4333	13.13	12.501	16.802	20.549	17.072	13.257	13.359	13.344	11.895	13.241
7.4667	13.22	12.585	17.004	20.639	17.229	13.38	13.48	13.472	11.997	13.356
7.5	13.285	12.639	17.161	20.699	17.379	13.501	13.598	13.587	12.093	13.469
7.5333	13.414	12.761	17.406	20.848	17.482	13.582	13.682	13.671	12.162	13.548
7.5667	13.545	12.882	17.642	20.991	17.539	13.632	13.731	13.72	12.204	13.609
7.6	13.661	12.991	17.863	21.122	17.616	13.693	13.801	13.791	12.253	13.67
7.6333	13.735	13.074	18.047	21.211	17.732	13.795	13.897	13.895	12.341	13.787
7.6667	13.826	13.165	18.24	21.316	17.815	13.865	13.968	13.974	12.415	13.901
7.7	13.931	13.265	18.428	21.44	17.937	13.966	14.069	14.075	12.511	14.059
7.7333	14.016	13.348	18.56	21.541	18.06	14.076	14.182	14.19	12.621	14.239
7.7667	14.121	13.451	18.716	21.659	18.169	14.164	14.267	14.277	12.708	14.397
7.8	14.251	13.586	18.903	21.822	18.288	14.273	14.375	14.386	12.815	14.579
7.8333	14.374	13.707	19.073	21.973	18.326	14.309	14.416	14.421	12.858	14.693
7.8667	14.498	13.831	19.25	22.136	18.413	14.387	14.497	14.498	12.941	14.855
7.9	14.647	13.958	19.427	22.29	18.429	14.413	14.515	14.518	12.97	14.952
7.9333	14.793	14.077	19.584	22.428	18.473	14.452	14.558	14.56	13.015	15.076
7.9667	14.896	14.157	19.682	22.521	18.529	14.519	14.622	14.623	13.082	15.222
8	15.035	14.257	19.809	22.65	18.594	14.591	14.694	14.692	13.152	15.369
8.0333	15.128	14.304	19.877	22.703	18.656	14.663	14.762	14.767	13.223	15.511
8.0667	15.254	14.351	19.925	22.765	18.766	14.767	14.863	14.866	13.319	15.676
8.1	15.405	14.417	20.007	22.834	18.904	14.897	14.983	14.988	13.436	15.861
8.1333	15.591	14.495	20.111	22.935	18.985	14.972	15.054	15.063	13.503	15.991
8.1667	15.763	14.568	20.203	23.024	19.036	15.025	15.106	15.112	13.548	16.077
8.2	15.931	14.64	20.288	23.105	19.163	15.144	15.227	15.236	13.658	16.227
8.2333	16.108	14.719	20.386	23.194	19.271	15.247	15.32	15.338	13.746	16.334
8.2667	16.241	14.753	20.429	23.228	19.367	15.347	15.428	15.442	13.833	16.435
8.3	16.385	14.786	20.479	23.269	19.404	15.389	15.472	15.483	13.867	16.482
8.3333	16.55	14.842	20.544	23.334	19.556	15.525	15.604	15.618	13.987	16.616
8.3667	16.733	14.913	20.63	23.419	19.664	15.628	15.702	15.719	14.077	16.717
8.4	16.907	15.018	20.736	23.528	19.814	15.762	15.838	15.87	14.207	16.864
8.4333	17.076	15.125	20.842	23.639	19.946	15.884	15.957	16.017	14.313	16.976
8.4667	17.252	15.246	20.973	23.747	20.063	15.985	16.058	16.147	14.409	17.075
8.5	17.429	15.387	21.119	23.859	20.186	16.09	16.164	16.298	14.51	17.188
8.5333	17.584	15.529	21.244	23.971	20.301	16.192	16.271	16.441	14.605	17.291
8.5667	17.671	15.632	21.344	24.014	20.401	16.284	16.357	16.577	14.695	17.384
8.6	17.738	15.731	21.411	24.054	20.421	16.333	16.383	16.659	14.732	17.422
8.6333	17.827	15.856	21.49	24.124	20.479	16.427	16.447	16.796	14.789	17.488
8.6667	17.907	15.998	21.573	24.19	20.611	16.613	16.578	17.015	14.915	17.625
8.7	17.987	16.167	21.657	24.259	20.626	16.71	16.606	17.127	14.942	17.642
8.7333	18.089	16.367	21.766	24.356	20.692	16.859	16.68	17.279	15.003	17.704
8.7667	18.24	16.617	21.929	24.517	20.802	17.049	16.776	17.473	15.116	17.804
8.8	18.384	16.873	22.082	24.681	20.947	17.276	16.913	17.708	15.272	17.937
8.8333	18.525	17.126	22.26	24.833	20.957	17.385	16.934	17.823	15.319	17.964
8.8667	18.65	17.37	22.412	24.968	20.945	17.468	16.937	17.917	15.356	17.96
8.9	18.695	17.518	22.485	25.002	20.963	17.588	16.961	18.021	15.408	17.979
8.9333	18.717	17.643	22.527	25.012	21.053	17.779	17.05	18.171	15.53	18.063
8.9667	18.735	17.754	22.562	25.022	21.131	17.96	17.123	18.319	15.64	18.145
9	18.829	17.933	22.679	25.118	21.193	18.132	17.186	18.445	15.741	18.201
9.0333	18.878	18.059	22.747	25.161	21.235	18.278	17.226	18.54	15.812	18.236
9.0667	18.969	18.227	22.864	25.274	21.301	18.454	17.314	18.668	15.915	18.307
9.1	19.048	18.379	22.975	25.367	21.427	18.651	17.431	18.83	16.055	18.415
9.1333	19.129	18.547	23.115	25.463	21.566	18.846	17.555	18.982	16.211	18.543
9.1667	19.189	18.646	23.178	25.515	21.639	18.96	17.61	19.062	16.308	18.611
9.2	19.223	18.709	23.229	25.55	21.755	19.102	17.711	19.185	16.444	18.732
9.2333	19.312	18.815	23.35	25.634	21.852	19.214	17.79	19.29	16.56	18.828
9.2667	19.41	18.918	23.476	25.733	21.916	19.294	17.847	19.367	16.644	18.912
9.3	19.49	19.002	23.58	25.789	21.975	19.36	17.897	19.437	16.715	18.979
9.3333	19.532	19.057	23.641	25.823	22.09	19.482	18.001	19.566	16.837	19.096
9.3667	19.581	19.113	23.697	25.856	22.209	19.606	18.099	19.688	16.947	19.222
9.4	19.688	19.226	23.831	25.967	22.282	19.675	18.164	19.769	17.02	19.296
9.4333	19.808	19.34	23.974	26.088	22.31	19.708	18.193	19.829	17.046	19.345
9.4667	19.924	19.453	24.101	26.199	22.311	19.708	18.197	19.837	17.047	19.355
9.5	19.97	19.497	24.152	26.236	22.327	19.721	18.211	19.865	17.061	19.388
9.5333	20.085	19.607	24.283	26.343	22.429	19.819	18.302	19.984	17.161	19.511
9.5667	20.202	19.72	24.405	26.444	22.492	19.865	18.338	20.047	17.212	19.576
9.6	20.313	19.831	24.522	26.554	22.553	19.928	18.399	20.125	17.269	19.655
9.6333	20.349	19.862	24.547	26.567	22.611	19.993	18.457	20.193	17.326	19.724
9.6667	20.413	19.935	24.643	26.631	22.643	20.027	18.493	20.234	17.358	19.751
9.7	20.564	20.072	24.787	26.773	22.725	20.115	18.574	20.327	17.431	19.823
9.7333	20.585	20.083	24.814	26.784	22.788	20.174	18.627	20.398	17.505	19.895
9.7667	20.589	20.09	24.8	26.778	22.86	20.247	18.701	20.472	17.553	19.952
9.8	20.656	20.159	24.879	26.844	22.89	20.281	18.727	20.517	17.583	19.987
9.8333	20.743	20.233	24.966	26.921	22.929	20.323	18.766	20.561	17.619	20.032
9.8667	20.823	20.315	25.068	27.009	22.955	20.367	18.8	20.609	17.654	20.074
9.9	20.893	20.388	25.135	27.081	23.013	20.449	18.858	20.682	17.711	20.145
9.9333	20.993	20.48	25.232	27.189	23.096	20.545	18.939	20.78	17.805	20.235
9.9667	21.077	20.552	25.323	27.28	23.237	20.705	19.066	20.929	17.937	20.373
10	21.143	20.612	25.38	27.361	23.324	20.814	19.155	21.032	18.023	20.467
10.033	21.194	20.664	25.407	27.418	23.351	20.86	19.178	21.062	18.058	20.503
10.067	21.195	20.662	25.407	27.426	23.424	20.966	19.257	21.156	18.139	20.6
10.1	21.277	20.74	25.472	27.508	23.426	20.982	19.257	21.169	18.156	20.615
10.133	21.431	20.881	25.627	27.687	23.513	21.074	19.327	21.266	18.239	20.707
10.167	21.581	21.039	25.764	27.848	23.595	21.165	19.404	21.359	18.306	20.811
10.2	21.648	21.129	25.835	27.921	23.595	21.171	19.395	21.367	18.322	20.837
10.233	21.683	21.188	25.845	27.943	23.595	21.178	19.387	21.37	18.31	20.835
10.267	21.752	21.267	25.915	28.003	23.624	21.216	19.409	21.418	18.352	20.87
10.3	21.78	21.313	25.927	28.026	23.653	21.266	19.435	21.451	18.377	20.898
10.333	21.806	21.356	25.94	28.055	23.762	21.384	19.524	21.562	18.467	20.982
10.367	21.849	21.402	25.935	28.081	23.817	21.451	19.57	21.623	18.513	21.042
10.4	21.922	21.467	25.968	28.136	23.879	21.475	19.613	21.693	18.559	21.105
10.433	21.982	21.536	26.002	28.185	23.872	21.485	19.636	21.749	18.595	21.166
10.467	22.049	21.623	26.04	28.252	23.833	21.472	19.666	21.815	18.632	21.222
10.5	22.091	21.675	26.038	28.269	23.844	21.484	19.706	21.886	18.688	21.293
10.533	22.132	21.724	26.05	28.298	23.864	21.471	19.733	21.931	18.726	21.352
10.567	22.223	21.833	26.112	28.368	23.87	21.457	19.751	21.98	18.765	21.395
10.6	22.288	21.909	26.15	28.364	23.992	21.496	19.823	22.085	18.857	21.51
10.633	22.355	21.953	26.044	28.297	23.881	21.46	19.825	22.113	18.874	21.545
10.667	22.41	21.942	25.884	28.207	23.896	21.443	19.839	22.149	18.911	21.577
10.7	22.372	21.84	25.662	28.141	24.003	21.463	19.885	22.225	18.974	21.662
10.733	22.406	21.817	25.526	28.238	24.202	21.433	19.879	22.227	18.983	21.692
10.767	22.521	21.87	25.472	28.253	24.108	21.452	19.905	22.285	19.034	21.77
10.8	22.623	21.915	25.413	28.275	24.907	21.496	19.969	22.378	19.117	21.881
10.833	22.718	21.966	25.332	28.311		21.456	19.947	22.378	19.122	21.919
10.867	22.781	21.983	25.245	28.334		21.51	20.013	22.475	19.208	22.022
10.9	22.816	21.975	25.118	28.301		21.529	20.013	22.485	19.225	22.053
10.933	22.837	21.956	24.983	28.166		21.528	19.995	22.472	19.221	22.051
10.967	22.961	22.023	24.942	27.886		21.543	19.976	22.448	19.212	22.054
11	23.117	22.126	24.954	27.936		21.559	19.969	22.453	19.219	22.072
11.033	23.28	22.23	24.882			21.679	20.052	22.572	19.295	22.164
11.067	23.441	22.347	24.785			21.749	20.101	22.641	19.343	22.225
11.1	23.565	22.428	24.642			21.813	20.139	22.701	19.372	22.269
11.133	23.657	22.453	24.602			21.836	20.142	22.729	19.386	22.287
11.167	23.722	22.536	24.647			21.885	20.172	22.786	19.427	22.339
11.2	23.881	22.699	24.835			21.92	20.191	22.828	19.452	22.352
11.233	24.092	22.913	25.057			22.062	20.326	23.015	19.596	22.503
11.267	24.032	22.88	25.047			22.105	20.383	23.095	19.651	22.56
11.3	24.07	22.886	25.048			22.17	20.458	23.193	19.725	22.638
11.333	24.119	22.941	25.112			22.261	20.555	23.324	19.821	22.743
11.367	24.229	23.024	25.219			22.311	20.619	23.414	19.886	22.809
11.4	24.275	23.052	25.529			22.438	20.757	23.587	20.024	22.943
11.433	24.334	23.056	26.08			22.557	20.89	23.749	20.157	23.08
11.467	24.32	23.044	26.117			22.602	20.954	23.846	20.228	23.15
11.5	24.38	23.065				22.69	21.053	23.958	20.326	23.245
11.533	24.417	23.049				22.641	21.046	23.946	20.33	23.235
11.567	24.518	22.988				22.64	21.066	23.954	20.36	23.26
11.6	24.513	22.87				22.732	21.172	24.061	20.471	23.365
11.633	24.562	22.843				22.86	21.305	24.189	20.597	23.491
11.667	24.631	22.774				22.935	21.386	24.268	20.681	23.575
11.7	24.645	22.789				23.051	21.498	24.376	20.795	23.704
11.733	24.628	22.773				23.126	21.57	24.438	20.866	23.773
11.767	24.708	22.809				23.144	21.584	24.435	20.89	23.785
11.8	24.786	22.876				23.158	21.593	24.43	20.901	23.786
11.833	24.759	22.826				23.219	21.658	24.481	20.959	23.844
11.867	24.723	22.849				23.274	21.722	24.535	21.026	23.903
11.9	24.75	22.877				23.349	21.785	24.592	21.09	23.968
11.933	24.735	22.899				23.418	21.842	24.651	21.161	24.035
11.967	24.658	22.792				23.538	21.936	24.754	21.259	24.137
12	24.54	22.684				23.627	21.999	24.815	21.334	24.217
12.033	24.447	22.607				23.774	22.093	24.906	21.429	24.31
12.067	24.325	22.599				23.892	22.178	25.013	21.514	24.405
12.1	24.232	22.581				23.859	22.124	24.964	21.474	24.364
12.133	24.056	22.521				23.835	22.067	24.924	21.449	24.332
12.167	23.903	22.469				23.831	22.043	24.903	21.434	24.312
12.2	23.851	22.502				23.798	21.99	24.864	21.397	24.272
12.233	23.803	22.386				23.799	21.968	24.848	21.415	24.27
12.267	23.8	22.371				23.874	22.024	24.914	21.5	24.324
12.3	23.69	22.254				23.956	22.089	25.005	21.569	24.393
12.333	23.662	22.175				23.994	22.083	24.973	21.433	24.358
12.367	23.608	22.01				23.978	22.035	24.905	21.297	24.346
12.4	23.556	21.927				24.035	22.069	24.939	21.25	24.293
12.433	23.56	21.887				24.025	22.036	24.896	21.137	24.207
12.467	23.606	21.903				24.033	22.036	24.878	21.052	24.14
12.5	23.553	21.829				24.06	22.051	24.898	20.959	24.01
12.533	23.464	21.744				24.008	22.002	24.853	20.821	23.9
12.567	23.346	21.704				23.988	21.978	24.824	20.704	23.677
12.6	23.316	21.66				24.064	22.035	24.873	20.659	23.681
12.633	23.355	21.889				24.184	22.156	24.968	20.642	23.668
12.667	23.39	21.98				24.292	22.246	25.048	20.608	23.795
12.7	23.394	21.886				24.349	22.294	25.075	20.522
12.733	23.318	21.856				24.378	22.295	25.071	20.401
12.767	23.28	21.819				24.443	22.341	25.115	20.309
12.8	23.214	21.779				24.453	22.327	25.077	20.17
12.833	23.181	21.8				24.473	22.337	25.1	20.202
12.867	23.136	21.841				24.495	22.334	25.103	20.173
12.9	23.081	21.895				24.483	22.317	25.051	20.116
12.933	23.011	21.966				24.408	22.239	24.931	20.01
12.967	22.918	21.986				24.442	22.257	24.943	20.029
13	22.912	22.002				24.43	22.247	24.903	20.014
13.033	22.966	22.05				24.525	22.318	24.962	20.059
13.067	23.016	22.004				24.635	22.394	25.012	20.12
13.1	23.033	22.031				24.721	22.457	25.057	20.158
13.133	22.937	21.826				24.759	22.469	25.057	20.174
13.167	22.817	21.728				24.816	22.52	25.105	20.229
13.2	22.616	21.724				24.838	22.532	25.106	20.247
13.233	22.625	21.802				24.847	22.542	25.087	20.239
13.267	22.4	21.898				24.899	22.563	25.091	20.263
13.3	22.451	21.986				24.998	22.624	25.153	20.352
13.333		21.859				25.057	22.666	25.2	20.406
13.367		21.774				25.142	22.722	25.272	20.5
13.4		21.975				25.141	22.703	25.258	20.524
13.433		21.924				25.318	22.851	25.419	20.67
13.467		21.915				25.35	22.888	25.442	20.702
13.5						25.352	22.876	25.421	20.715
13.533						25.415	22.926	25.444	20.781
13.567						25.384	22.897	25.426	20.753
13.6						25.325	22.828	25.35	20.703
13.633						25.255	22.761	25.261	20.624
13.667						25.196	22.68	25.142	20.529
13.7						25.226	22.698	25.154	20.54
13.733						25.324	22.784	25.231	20.597
13.767						25.34	22.793	25.233	20.594
13.8						25.362	22.828	25.256	20.607
13.833						25.405	22.872	25.284	20.649
13.867						25.501	22.974	25.376	20.757
13.9						25.65	23.101	25.497	20.834
13.933						25.615	23.055	25.432	20.776
13.967						25.682	23.089	25.447	20.794
14						25.788	23.168	25.522	20.833
14.033						25.786	23.14	25.522	20.797
14.067						25.878	23.205	25.599	20.859
14.1						26.036	23.344	25.656	20.979
14.133						26.205	23.478	25.73	21.099
14.167						26.333	23.58	25.819	21.243
14.2						26.395	23.684	25.87	21.365
14.233						26.415	23.764	25.879	21.468
14.267						26.414	23.839	25.857	21.553
14.3						26.407	23.859	25.8	21.592
14.333						26.383	23.808	25.715	21.578
14.367						26.275	23.742	25.446	21.487
14.4						26.182	23.629	25.234	21.569
14.433						26.314	23.58	25.418	21.724
14.467						26.525	23.459	25.711	21.786
14.5						26.642	23.343	25.846	21.924
14.533						26.864	23.249	26.325	22.07
14.567						27.017	23.132		22.161
14.6						26.992	22.943		22.161
14.633						26.78	22.738		22.141
14.667							22.576		22.123
14.7							22.437		22.105
14.733							22.264		22.098
14.767							22.07		22.087
14.8							21.903		22.073
14.833							21.824		22.082
14.867							21.708		22.078
14.9							21.642		21.983
14.933							21.608		21.871
14.967							21.703		21.79
15							21.722		21.652
15.033							21.743		21.52
15.067							21.775		21.351
15.1							21.857		21.312
15.133							22.048		21.275
15.167							22.184		21.16
15.2							22.051		21.07
15.233							21.873		20.947
15.267							21.767		20.859
15.3									20.794
15.333									20.74
15.367									20.706
15.4									20.65
15.433									20.605
15.467									20.645
15.5									20.612
15.533									20.562
15.567									20.631
15.6									20.484
15.633									20.386
15.667									20.516
15.7									20.395
15.733
15.767
15.8
15.833
15.867
15.9
15.933
15.967
16

## Sheet: protein_Ndg
Time [h]	Ndg protein level
0	2.28248	-0.0315	0.12381	2.21181	0.87681	1.06314
0.03333	2.26019	0.01286	0.19686	2.24686	0.88986	1.07152
0.06667	2.22229	0.03362	0.25029	2.28229	0.90595	1.10029
0.1	2.18848	0.06181	0.30648	2.32781	0.92948	1.10848
0.13333	2.17286	0.11552	0.38286	2.36952	0.96319	1.11219
0.16667	2.12876	0.11743	0.41676	2.3741	0.95976	1.1301
0.2	2.10914	0.15781	0.46981	2.40981	0.99214	1.15514
0.23333	2.08914	0.17981	0.50848	2.43181	1.01414	1.17714
0.26667	2.07638	0.21305	0.56638	2.46305	1.03471	1.18571
0.3	2.0721	0.25343	0.61476	2.48743	1.0611	1.20076
0.33333	2.04962	0.26762	0.63629	2.50095	1.07062	1.20829
0.36667	2.04829	0.32429	0.68895	2.52962	1.10462	1.21562
0.4	2.03695	0.35562	0.73429	2.56962	1.14862	1.24029
0.43333	2.00686	0.34752	0.73419	2.55819	1.13319	1.24619
0.46667	1.98467	0.336	0.73533	2.556	1.121	1.25733
0.5	1.95638	0.32438	0.73971	2.54905	1.10271	1.25771
0.53333	1.94086	0.33819	0.75886	2.56219	1.09586	1.23686
0.56667	1.94343	0.3801	0.80143	2.58943	1.10576	1.2301
0.6	1.91352	0.37686	0.80686	2.58619	1.07919	1.23552
0.63333	1.88276	0.3641	0.80476	2.5901	1.0531	1.24943
0.66667	1.86248	0.35914	0.79714	2.59514	1.03414	1.25581
0.7	1.83419	0.33552	0.78552	2.58819	0.99786	1.25019
0.73333	1.79133	0.28467	0.74467	2.55667	0.92833	1.232
0.76667	1.7681	0.27676	0.7401	2.55476	0.9011	1.23476
0.8	1.75143	0.27143	0.7381	2.55943	0.87043	1.2421
0.83333	1.74029	0.27962	0.74029	2.56829	0.83595	1.24229
0.86667	1.7221	0.25476	0.72476	2.56676	0.7891	1.2381
0.9	1.706	0.23	0.71067	2.56	0.72433	1.238
0.93333	1.68724	0.2059	0.69457	2.5659	0.68157	1.23857
0.96667	1.66848	0.20514	0.67714	2.57448	0.64548	1.23448
1	1.6679	0.22257	0.68057	2.59657	0.6129	1.2339
1.03333	1.67505	0.24238	0.69438	2.63771	0.60271	1.25638
1.06667	1.67267	0.24067	0.68533	2.66267	0.57167	1.26267
1.1	1.69848	0.27714	0.70781	2.70581	0.56081	1.26781
1.13333	1.68371	0.25971	0.67838	2.70771	0.51938	1.26771
1.16667	1.68686	0.27486	0.68152	2.74019	0.48719	1.26086
1.2	1.71362	0.32229	0.70629	2.79095	0.48395	1.25695
1.23333	1.72962	0.36029	0.72962	2.84295	0.48862	1.27162
1.26667	1.7301	0.36876	0.72276	2.87143	0.46243	1.2581
1.3	1.70876	0.3501	0.69476	2.8921	0.42443	1.2621
1.33333	1.71152	0.36152	0.69686	2.92619	0.40852	1.25352
1.36667	1.71314	0.38714	0.70114	2.96781	0.39348	1.25514
1.4	1.70819	0.41686	0.70152	3.01152	0.38452	1.24352
1.43333	1.71048	0.45648	0.72514	3.05714	0.38881	1.25114
1.46667	1.71276	0.47743	0.7381	3.09743	0.37576	1.2581
1.5	1.696	0.476	0.72533	3.11867	0.351	1.27533
1.53333	1.66705	0.45838	0.70305	3.11771	0.30271	1.26771
1.56667	1.63514	0.44448	0.67914	3.12181	0.26414	1.26914
1.6	1.59133	0.412	0.64067	3.12133	0.22633	1.27933
1.63333	1.58867	0.456	0.672	3.17333	0.22367	1.28533
1.66667	1.56048	0.46381	0.66314	3.18514	0.19881	1.28848
1.7	1.50495	0.43695	0.61829	3.17295	0.14795	1.30029
1.73333	1.47552	0.46086	0.61952	3.19952	0.12386	1.30419
1.76667	1.45343	0.48676	0.63543	3.2341	0.11443	1.31476
1.8	1.44314	0.52381	0.64848	3.26448	0.10614	1.31648
1.83333	1.42676	0.55476	0.65543	3.28743	0.09976	1.32743
1.86667	1.41295	0.58162	0.67029	3.31495	0.09262	1.32629
1.9	1.3979	0.6039	0.67924	3.32457	0.0809	1.3259
1.93333	1.38895	0.63962	0.69162	3.34829	0.06729	1.32762
1.96667	1.382	0.69333	0.72	3.37733	0.069	1.33
2	1.388	0.756	0.758	3.42733	0.077	1.322
2.03333	1.386	0.81	0.78667	3.47267	0.093	1.32733
2.06667	1.3759	0.85124	0.8119	3.49524	0.09824	1.33324
2.1	1.38562	0.90429	0.84695	3.52362	0.10262	1.32562
2.13333	1.37105	0.92105	0.84438	3.52705	0.08538	1.31305
2.16667	1.38429	0.97295	0.89695	3.57495	0.11662	1.32295
2.2	1.38695	1.01695	0.94095	3.60962	0.13062	1.31829
2.23333	1.3901	1.04076	0.96476	3.6301	0.1391	1.31943
2.26667	1.38314	1.06114	0.97314	3.63648	0.13548	1.32181
2.3	1.3699	1.05324	0.96657	3.62857	0.1209	1.3139
2.33333	1.354	1.058	0.97467	3.63067	0.10233	1.29933
2.36667	1.35943	1.0821	1.00276	3.6581	0.10776	1.30276
2.4	1.36333	1.09667	1.03	3.68733	0.10967	1.30933
2.43333	1.35733	1.09267	1.03733	3.70333	0.10567	1.318
2.46667	1.36581	1.09781	1.06581	3.73048	0.09814	1.31381
2.5	1.36219	1.08952	1.07086	3.74286	0.09786	1.31686
2.53333	1.38448	1.10981	1.10648	3.77448	0.10414	1.32048
2.56667	1.41771	1.14438	1.14638	3.81838	0.11271	1.32305
2.6	1.43686	1.18086	1.20019	3.87686	0.13852	1.33619
2.63333	1.47286	1.24086	1.27419	3.96019	0.17786	1.34486
2.66667	1.48924	1.25657	1.30124	3.99724	0.1849	1.35324
2.7	1.5139	1.25924	1.33324	4.03457	0.18557	1.36324
2.73333	1.53181	1.26581	1.36114	4.07781	0.19814	1.38114
2.76667	1.55362	1.27229	1.38962	4.12429	0.20862	1.39762
2.8	1.5719	1.30324	1.43457	4.1799	0.23024	1.4179
2.83333	1.6079	1.33524	1.4839	4.24324	0.25424	1.44457
2.86667	1.61895	1.33162	1.49295	4.26895	0.25662	1.46229
2.9	1.636	1.358	1.52667	4.32133	0.279	1.49067
2.93333	1.66476	1.4001	1.58076	4.3861	0.31643	1.5061
2.96667	1.67095	1.40362	1.58562	4.42029	0.33329	1.54095
3	1.68771	1.42105	1.61971	4.45971	0.36271	1.57705
3.03333	1.69286	1.41552	1.62752	4.48686	0.36119	1.60019
3.06667	1.688	1.39667	1.63467	4.51333	0.373	1.63067
3.1	1.68419	1.38152	1.61952	4.51686	0.36586	1.66086
3.13333	1.68533	1.37067	1.616	4.532	0.37033	1.694
3.16667	1.71181	1.40114	1.64314	4.56914	0.38348	1.71914
3.2	1.72495	1.42295	1.65029	4.60695	0.40529	1.75495
3.23333	1.74733	1.46067	1.68267	4.638	0.42767	1.78933
3.26667	1.75914	1.48048	1.70181	4.66314	0.44014	1.82714
3.3	1.78419	1.51752	1.72819	4.70352	0.45786	1.85886
3.33333	1.78505	1.53371	1.72305	4.71505	0.47538	1.89505
3.36667	1.79962	1.57095	1.73562	4.74362	0.49062	1.92895
3.4	1.80829	1.57029	1.72229	4.73162	0.48062	1.95695
3.43333	1.82076	1.5781	1.71143	4.73276	0.4711	1.9841
3.46667	1.84162	1.61162	1.72762	4.75295	0.49262	2.01829
3.5	1.85695	1.63962	1.73229	4.76829	0.49729	2.04162
3.53333	1.87543	1.68143	1.7481	4.7821	0.51976	2.08143
3.56667	1.91267	1.74533	1.778	4.81267	0.551	2.12067
3.6	1.95314	1.81514	1.82781	4.85448	0.59481	2.15581
3.63333	1.97676	1.85276	1.82676	4.84943	0.60043	2.18476
3.66667	1.99476	1.9021	1.84943	4.8841	0.64243	2.2361
3.7	2.0301	1.9761	1.88076	4.90076	0.67176	2.27076
3.73333	2.03524	2.0039	1.8719	4.89857	0.67224	2.2879
3.76667	2.05886	2.05419	1.88619	4.91686	0.69319	2.31619
3.8	2.07705	2.08905	1.89505	4.92438	0.70338	2.35305
3.83333	2.11819	2.14619	1.92752	4.95352	0.72652	2.37952
3.86667	2.14124	2.1819	1.94724	4.9599	0.74424	2.41924
3.9	2.15781	2.21381	1.95048	4.97914	0.76081	2.45714
3.93333	2.18495	2.26162	1.97162	4.98962	0.77995	2.49562
3.96667	2.21676	2.30543	1.98943	4.9961	0.78843	2.52276
4	2.23676	2.3401	1.99543	4.9961	0.78843	2.5541
4.03333	2.25229	2.36362	1.99162	4.99162	0.79929	2.59362
4.06667	2.28524	2.43457	2.02524	5.02657	0.82757	2.6339
4.1	2.29295	2.44695	2.00562	5.00962	0.82462	2.67295
4.13333	2.3219	2.48324	2.0279	5.02324	0.8389	2.70324
4.16667	2.3339	2.47324	1.99657	4.98524	0.8129	2.7339
4.2	2.35476	2.4861	1.99676	4.99543	0.8191	2.7761
4.23333	2.4061	2.5341	2.03276	5.02476	0.84843	2.8241
4.26667	2.41524	2.5279	2.02124	4.9979	0.83957	2.8499
4.3	2.43857	2.54057	2.0239	4.99124	0.8509	2.8779
4.33333	2.45657	2.5559	2.02457	4.99124	0.86224	2.9179
4.36667	2.48381	2.57781	2.02714	4.99114	0.87214	2.93581
4.4	2.52152	2.62219	2.05552	5.00619	0.89119	2.96419
4.43333	2.53876	2.61676	2.04476	5.00076	0.8911	2.99143
4.46667	2.54543	2.61676	2.03943	4.99676	0.89443	3.0261
4.5	2.55524	2.60257	2.0259	4.98924	0.8909	3.0479
4.53333	2.56495	2.58695	2.02362	4.98429	0.88462	3.06162
4.56667	2.57257	2.55457	2.00057	4.96257	0.86757	3.0659
4.6	2.59714	2.55581	2.00181	4.96848	0.87481	3.06981
4.63333	2.61838	2.54705	1.99571	4.97171	0.88005	3.09971
4.66667	2.64486	2.55419	2.01419	4.98619	0.89452	3.11286
4.7	2.6659	2.55524	2.02124	4.99257	0.90624	3.1239
4.73333	2.66914	2.52848	2.00648	4.99048	0.90348	3.13248
4.76667	2.70324	2.54724	2.0259	5.0239	0.92557	3.14724
4.8	2.73114	2.55248	2.04248	5.04048	0.93748	3.15314
4.83333	2.74724	2.51657	2.0319	5.03057	0.92824	3.16124
4.86667	2.76495	2.49562	2.03962	5.05162	0.93795	3.17562
4.9	2.76629	2.44629	2.01695	5.03429	0.93195	3.18362
4.93333	2.78771	2.42638	2.01705	5.04371	0.93538	3.18238
4.96667	2.80905	2.39438	2.02105	5.05038	0.93405	3.17438
5	2.84305	2.40971	2.06438	5.08838	0.96071	3.17838
5.03333	2.86219	2.38619	2.06086	5.09819	0.97119	3.19086
5.06667	2.88895	2.38429	2.09295	5.13495	0.99062	3.20229
5.1	2.92095	2.38629	2.13229	5.17895	1.00929	3.22695
5.13333	2.94981	2.39314	2.16848	5.22114	1.03681	3.22981
5.16667	2.9781	2.39543	2.2001	5.2741	1.05576	3.23743
5.2	2.99724	2.37124	2.2219	5.29924	1.06357	3.23324
5.23333	3.00019	2.32419	2.21486	5.29286	1.05386	3.24152
5.26667	3.03714	2.32914	2.25448	5.34248	1.08614	3.25314
5.3	3.07238	2.33238	2.29038	5.39371	1.11471	3.26638
5.33333	3.09467	2.33267	2.31467	5.43867	1.12567	3.266
5.36667	3.10943	2.32343	2.33143	5.46876	1.1371	3.2741
5.4	3.13895	2.32895	2.37029	5.52429	1.16329	3.28829
5.43333	3.15457	2.32724	2.3999	5.57524	1.19224	3.30657
5.46667	3.17467	2.32333	2.42333	5.622	1.22367	3.32533
5.5	3.18971	2.30638	2.44038	5.65705	1.24471	3.34371
5.53333	3.22771	2.33838	2.49171	5.72438	1.28138	3.35305
5.56667	3.22933	2.29	2.482	5.728	1.281	3.366
5.6	3.23181	2.25248	2.48714	5.74514	1.28548	3.37581
5.63333	3.23229	2.22295	2.49629	5.77095	1.30329	3.40829
5.66667	3.25171	2.22305	2.52505	5.81105	1.34005	3.42638
5.7	3.27733	2.23	2.55333	5.86	1.375	3.46133
5.73333	3.30848	2.24248	2.59648	5.92048	1.41614	3.47514
5.76667	3.316	2.19933	2.59267	5.93533	1.427	3.49933
5.8	3.312	2.154	2.584	5.94467	1.42767	3.51733
5.83333	3.36143	2.18476	2.6541	6.02476	1.49176	3.55476
5.86667	3.4201	2.2261	2.72743	6.11276	1.55776	3.5881
5.9	3.47371	2.26105	2.79438	6.19771	1.61538	3.62305
5.93333	3.5301	2.2981	2.8681	6.2781	1.67643	3.6541
5.96667	3.56714	2.31181	2.90914	6.33314	1.70748	3.67981
6	3.59543	2.3061	2.93143	6.37543	1.7391	3.71676
6.03333	3.64162	2.33162	2.99362	6.44762	1.78529	3.75162
6.06667	3.70029	2.39429	3.07095	6.54429	1.84862	3.78095
6.1	3.76629	2.45495	3.14762	6.64629	1.91862	3.81695
6.13333	3.81724	2.48257	3.19657	6.71524	1.95557	3.82724
6.16667	3.82867	2.45467	3.19733	6.73467	1.95367	3.838
6.2	3.87495	2.48495	3.25362	6.80162	1.99529	3.86229
6.23333	3.93743	2.54343	3.32743	6.90276	2.05843	3.8881
6.26667	3.94324	2.53324	3.33724	6.93657	2.07157	3.90257
6.3	3.97124	2.54457	3.3719	6.9959	2.10824	3.9259
6.33333	3.96581	2.50848	3.36181	7.00248	2.11014	3.94514
6.36667	3.94943	2.4581	3.33276	6.9901	2.08576	3.9381
6.4	3.94419	2.42286	3.32419	7.00019	2.08586	3.96019
6.43333	3.95438	2.41238	3.32438	7.02238	2.08938	3.97838
6.46667	3.96448	2.40048	3.33248	7.04648	2.09948	3.99181
6.5	3.99876	2.42676	3.3721	7.1041	2.12243	4.00076
6.53333	4.00781	2.41848	3.38048	7.13448	2.12548	4.00648
6.56667	4.00562	2.38229	3.36895	7.14495	2.11729	4.01829
6.6	3.99381	2.34448	3.35114	7.14381	2.09414	4.01381
6.63333	4.01276	2.35343	3.37076	7.18076	2.10376	4.03676
6.66667	4.01695	2.34295	3.37495	7.19162	2.10795	4.05229
6.7	4.01971	2.32105	3.37305	7.21038	2.10005	4.05371
6.73333	4.01181	2.28648	3.35714	7.19714	2.06681	4.06181
6.76667	4.06076	2.34276	3.4241	7.26143	2.09243	4.08343
6.8	4.11219	2.39486	3.49152	7.33686	2.12986	4.11419
6.83333	4.12943	2.40343	3.50276	7.3641	2.1211	4.13076
6.86667	4.20171	2.47838	3.58838	7.46571	2.16938	4.17038
6.9	4.26505	2.55571	3.67038	7.55838	2.21471	4.19638
6.93333	4.32686	2.63219	3.76419	7.66419	2.26586	4.22486
6.96667	4.38438	2.70305	3.84305	7.75571	2.30471	4.25438
7	4.42571	2.74305	3.89771	7.82905	2.32671	4.28171
7.03333	4.47952	2.79819	3.95952	7.91152	2.36452	4.32286
7.06667	4.55867	2.88467	4.03867	8.00933	2.41367	4.36
7.1	4.59762	2.91429	4.07762	8.05895	2.42129	4.38762
7.13333	4.62905	2.93638	4.11838	8.11571	2.44138	4.42438
7.16667	4.71552	3.03619	4.23286	8.25086	2.50652	4.46752
7.2	4.75324	3.06724	4.26724	8.29257	2.51357	4.49924
7.23333	4.82952	3.14686	4.34486	8.39219	2.56186	4.53686
7.26667	4.88829	3.19629	4.40695	8.47495	2.58595	4.57095
7.3	4.95057	3.2579	4.46857	8.5519	2.60557	4.59324
7.33333	5.02705	3.34638	4.56238	8.65905	2.65738	4.62838
7.36667	5.05371	3.35705	4.58971	8.69838	2.66671	4.66771
7.4	5.07924	3.3619	4.59457	8.71657	2.6549	4.70057
7.43333	5.10038	3.35971	4.59638	8.72571	2.63738	4.72505
7.46667	5.14152	3.38152	4.62619	8.76952	2.64719	4.76952
7.5	5.17248	3.39581	4.64114	8.79381	2.65281	4.80781
7.53333	5.22286	3.43419	4.68952	8.84352	2.66119	4.84752
7.56667	5.26038	3.45571	4.72838	8.88971	2.67205	4.89438
7.6	5.34552	3.54219	4.81819	8.99152	2.73252	4.95019
7.63333	5.42571	3.61305	4.89238	9.06705	2.76071	4.98971
7.66667	5.45362	3.61495	4.89895	9.08162	2.75129	5.01895
7.7	5.50895	3.66695	4.96029	9.14962	2.77929	5.06629
7.73333	5.56962	3.73562	5.03962	9.22962	2.82062	5.11762
7.76667	5.63533	3.79467	5.09867	9.29533	2.85433	5.16267
7.8	5.64848	3.79181	5.09981	9.29514	2.84081	5.19848
7.83333	5.69619	3.82886	5.14019	9.33686	2.86386	5.24019
7.86667	5.77057	3.91257	5.22524	9.42524	2.91424	5.30124
7.9	5.86486	4.01886	5.33819	9.54152	2.97852	5.33952
7.93333	5.95924	4.12257	5.45124	9.66457	3.05224	5.41324
7.96667	6.04876	4.21943	5.54943	9.76476	3.10176	5.4621
8	6.16476	4.35676	5.68743	9.9081	3.1931	5.53476
8.03333	6.24162	4.43362	5.76295	9.99362	3.24462	5.58629
8.06667	6.27962	4.47495	5.80962	10.043	3.27129	5.63962
8.1	6.3159	4.50657	5.84724	10.0806	3.28824	5.68857
8.13333	6.33467	4.52667	5.87667	10.1133	3.309	5.74067
8.16667	6.39076	4.59276	5.9441	10.1781	3.3511	5.8061
8.2	6.44495	4.65829	6.01495	10.2603	3.40395	5.86429
8.23333	6.48571	4.70371	6.05838	10.3217	3.43671	5.93238
8.26667	6.54095	4.77295	6.13695	10.4036	3.49262	6.00829
8.3	6.63505	4.89038	6.25971	10.5437	3.58338	6.09171
8.33333	6.7281	4.9941	6.3781	10.6688	3.65776	6.1721
8.36667	6.73943	5.00743	6.39876	10.6934	3.66576	6.22476
8.4	6.74476	5.0041	6.4081	10.7068	3.66776	6.28476
8.43333	6.74829	4.99562	6.40029	10.7016	3.65929	6.32362
8.46667	6.78467	5.038	6.454	10.7633	3.709	6.40133
8.5	6.77314	5.00648	6.43181	10.7511	3.68881	6.44181
8.53333	6.77686	4.99619	6.43752	10.7575	3.69519	6.48419
8.56667	6.81352	5.03219	6.47952	10.7989	3.72052	6.52952
8.6	6.85105	5.07038	6.51971	10.851	3.75671	6.59705
8.63333	6.89229	5.11162	6.56895	10.903	3.78462	6.65295
8.66667	6.93419	5.16152	6.62886	10.9715	3.83186	6.71886
8.7	6.99752	5.23019	6.70619	11.0442	3.88119	6.79286
8.73333	7.03029	5.25229	6.74562	11.0703	3.90662	6.84562
8.76667	7.08467	5.31133	6.812	11.1353	3.94633	6.89867
8.8	7.12619	5.35286	6.86219	11.1702	3.97452	6.96352
8.83333	7.15514	5.39048	6.90181	11.2051	4.00014	7.02448
8.86667	7.21895	5.45829	6.96562	11.273	4.04462	7.07562
8.9	7.25362	5.49029	7.00695	11.3096	4.07729	7.12229
8.93333	7.2721	5.5121	7.04676	11.3374	4.09843	7.1781
8.96667	7.26876	5.51076	7.04543	11.3308	4.0971	7.21943
9	7.32771	5.58638	7.12838	11.3937	4.14938	7.28371
9.03333	7.40533	5.69933	7.244	11.508	4.241	7.37733
9.06667	7.49829	5.82162	7.37362	11.6336	4.32862	7.45695
9.1	7.55381	5.90314	7.46848	11.7231	4.38681	7.51514
9.13333	7.61781	5.98914	7.55781	11.8111	4.46014	7.59114
9.16667	7.70581	6.09714	7.66581	11.9165	4.53548	7.67914
9.2	7.74686	6.14486	7.71819	11.9735	4.57586	7.73486
9.23333	7.82314	6.25648	7.83714	12.0845	4.65814	7.81448
9.26667	7.84619	6.29486	7.88152	12.1242	4.69852	7.89019
9.3	7.88619	6.33686	7.94419	12.1889	4.74652	7.95552
9.33333	7.94095	6.40829	8.02895	12.267	4.81395	8.03562
9.36667	8.00324	6.48724	8.12524	12.3466	4.88624	8.1199
9.4	8.1059	6.6279	8.2719	12.4952	4.99224	8.22324
9.43333	8.18686	6.73286	8.38019	12.6049	5.07519	8.30286
9.46667	8.2601	6.81676	8.4781	12.6928	5.13776	8.35743
9.5	8.34029	6.92295	8.58762	12.803	5.22262	8.44362
9.53333	8.41143	7.00743	8.6841	12.8868	5.2891	8.5141
9.56667	8.47914	7.09248	8.78648	12.9785	5.37081	8.61314
9.6	8.58448	7.23248	8.92981	13.1098	5.48214	8.72114
9.63333	8.60781	7.25248	8.95914	13.1398	5.50948	8.77248
9.66667	8.64971	7.31505	9.03971	13.2057	5.57538	8.84105
9.7	8.73076	7.42743	9.16476	13.3214	5.66843	8.93476
9.73333	8.78581	7.48714	9.23048	13.3918	5.72681	9.00981
9.76667	8.83048	7.53914	9.28714	13.4405	5.77614	9.06314
9.8	8.92667	7.672	9.404	13.556	5.88033	9.15133
9.83333	8.99486	7.75886	9.49752	13.6489	5.95719	9.21886
9.86667	9.04114	7.81248	9.55781	13.7038	6.00814	9.27314
9.9	9.0739	7.84857	9.5999	13.7299	6.05357	9.34657
9.93333	9.1579	7.95657	9.7199	13.8379	6.14357	9.44057
9.96667	9.25876	8.08876	9.85743	13.9694	6.26176	9.56876
10	9.26352	8.09552	9.88619	13.9795	6.28052	9.62219
10.0333	9.27486	8.11019	9.90286	13.9822	6.29719	9.67619
10.0667	9.27867	8.112	9.902	13.978	6.30367	9.70867
10.1	9.32943	8.16076	9.97343	14.0328	6.36576	9.78076
10.1333	9.39971	8.24371	10.0564	14.1077	6.44405	9.86971
10.1667	9.43171	8.26571	10.0917	14.1237	6.47405	9.91905
10.2	9.502	8.34533	10.1793	14.1967	6.55367	10.0133
10.2333	9.52067	8.34867	10.1907	14.198	6.57033	10.066
10.2667	9.61971	8.47305	10.3224	14.3217	6.68071	10.177
10.3	9.59838	8.43505	10.2997	14.2704	6.65671	10.203
10.3333	9.61924	8.44324	10.3152	14.2679	6.6789	10.2646
10.3667	9.6819	8.51524	10.3959	14.3426	6.76624	10.3699
10.4	9.69048	8.50514	10.3885	14.3271	6.76214	10.3885
10.4333	9.73552	8.54886	10.4242	14.3469	6.80919	10.4449
10.4667	9.70381	8.49581	10.3805	14.2838	6.79214	10.4591
10.5	9.82495	8.62295	10.507	14.405	6.90929	10.553
10.5333	9.93543	8.7521	10.6434	14.5334	7.03243	10.6574
10.5667	10.0173	8.84133	10.7493	14.6133	7.12767	10.7347
10.6	10.033	8.83829	10.749	14.599	7.13995	10.7656
10.6333	10.1401	8.97143	10.9008	14.7234	7.2551	10.8608
10.6667	10.255	9.10429	11.037	14.8536	7.37662	10.9743
10.7	10.2947	9.13067	11.0727	14.8773	7.41633	11.0187
10.7333	10.3867	9.24533	11.2	14.982	7.52633	11.1067
10.7667	10.4142	9.25286	11.2229	14.9829	7.54786	11.1502
10.8	10.5253	9.37267	11.368	15.118	7.687	11.2673
10.8333	10.6061	9.4601	11.4688	15.2141	7.77776	11.3568
10.8667	10.67	9.532	11.5453	15.274	7.83167	11.4107
10.9	10.7853	9.66867	11.7013	15.4167	7.97567	11.5313
10.9333	10.8334	9.71143	11.7681	15.4794	8.03376	11.5961
10.9667	10.9489	9.84352	11.9169	15.6202	8.15319	11.6849
11	10.9655	9.86419	11.9502	15.6415	8.18519	11.7262
11.0333	11.0014	9.8881	11.9901	15.6668	8.21643	11.7734
11.0667	11.0163	9.89029	12.003	15.667	8.23662	11.813
11.1	11.0409	9.92019	12.0449	15.6962	8.28652	11.8762
11.1333	11.0398	9.90781	12.0365	15.6798	8.28481	11.8978
11.1667	11.046	9.908	12.0433	15.6687	8.28233	11.9127
11.2	11.1026	9.9679	12.1112	15.7152	8.34024	11.9792
11.2333	11.1658	10.0378	12.1938	15.7885	8.40214	12.0505
11.2667	11.2486	10.1272	12.2926	15.8752	8.47624	12.1166
11.3	11.2585	10.1325	12.2911	15.8671	8.46948	12.1458
11.3333	11.2762	10.1495	12.3175	15.8695	8.48852	12.1855
11.3667	11.2899	10.1586	12.3399	15.8726	8.50824	12.2292
11.4	11.3501	10.2288	12.4201	15.9301	8.55776	12.2941
11.4333	11.4092	10.2932	12.4912	15.9772	8.61624	12.3672
11.4667	11.4619	10.3506	12.5446	16.0199	8.66557	12.4439
11.5	11.5017	10.379	12.595	16.047	8.70405	12.495
11.5333	11.5181	10.3974	12.6174	16.0534	8.73443	12.5448
11.5667	11.5763	10.4716	12.691	16.1183	8.79862	12.625
11.6	11.6627	10.5747	12.7913	16.2133	8.87567	12.704
11.6333	11.7711	10.7038	12.9298	16.3398	8.99214	12.8105
11.6667	11.8691	10.8225	13.0491	16.4585	9.10281	12.9105
11.7	11.9266	10.8959	13.1366	16.5412	9.18157	12.9892
11.7333	11.9998	10.9825	13.2238	16.6151	9.26414	13.0618
11.7667	12.0791	11.0831	13.3198	16.7025	9.35814	13.1418
11.8	12.1734	11.2081	13.4528	16.8248	9.47443	13.2334
11.8333	12.2243	11.2743	13.5196	16.8836	9.54462	13.2903
11.8667	12.3083	11.361	13.6096	16.9736	9.63662	13.3543
11.9	12.3353	11.39	13.64	17.0087	9.691	13.4127
11.9333	12.3738	11.4265	13.6838	17.0551	9.75348	13.4551
11.9667	12.4154	11.4714	13.7421	17.1101	9.81176	13.5008
12	12.508	11.592	13.8547	17.2293	9.92367	13.5933
12.0333	12.566	11.6513	13.924	17.304	9.99233	13.652
12.0667	12.6881	11.7854	14.0648	17.4541	10.1224	13.7474
12.1	12.7961	11.9174	14.2001	17.5901	10.2424	13.8374
12.1333	12.869	11.997	14.2916	17.6776	10.3326	13.9036
12.1667	12.8974	12.0221	14.3148	17.7094	10.3864	13.9428
12.2	12.9419	12.0699	14.3539	17.7492	10.4316	13.9719
12.2333	12.9354	12.0541	14.3408	17.7394	10.4478	14.0014
12.2667	12.9344	12.0384	14.3344	17.7384	10.466	14.0304
12.3	12.9534	12.0448	14.3481	17.7628	10.5038	14.0661
12.3333	12.9889	12.0735	14.3802	17.8029	10.5485	14.1015
12.3667	13.005	12.0877	14.4017	17.8284	10.592	14.1497
12.4	13.0245	12.1025	14.4178	17.8365	10.6208	14.1705
12.4333	13.0536	12.129	14.447	17.8663	10.6613	14.217
12.4667	13.0984	12.1777	14.497	17.9157	10.72	14.269
12.5	13.1048	12.1914	14.5014	17.9268	10.7438	14.2908
12.5333	13.1181	12.2148	14.5114	17.9414	10.7738	14.3114
12.5667	13.0724	12.1537	14.4497	17.8797	10.7494	14.3124
12.6	13.0258	12.0798	14.3831	17.8085	10.7128	14.2958
12.6333	13.01	12.0527	14.3413	17.774	10.6977	14.302
12.6667	13.0442	12.0935	14.3909	17.8142	10.7452	14.3582
12.7	13.0043	12.0363	14.329	17.7576	10.732	14.3683
12.7333	13.0123	12.037	14.3323	17.7603	10.752	14.3843
12.7667	13.0163	12.0403	14.321	17.7516	10.7686	14.409
12.8	13.0343	12.061	14.3356	17.767	10.81	14.4516
12.8333	13.0916	12.123	14.3976	17.8263	10.8806	14.5183
12.8667	13.163	12.2057	14.481	17.9124	10.9587	14.5904
12.9	13.2284	12.285	14.5617	17.9924	11.0374	14.661
12.9333	13.2383	12.3036	14.5743	18.005	11.0653	14.7043
12.9667	13.2527	12.3067	14.5707	18.0107	11.0943	14.7353
13	13.2815	12.3215	14.5895	18.0215	11.1285	14.7722
13.0333	13.3401	12.3781	14.6574	18.0761	11.1984	14.8374
13.0667	13.3933	12.4447	14.7313	18.1387	11.2583	14.8853
13.1	13.485	12.5476	14.8456	18.2536	11.3786	14.9876
13.1333	13.5564	12.6324	14.9444	18.3444	11.4787	15.065
13.1667	13.612	12.6893	14.9967	18.4027	11.539	15.114
13.2	13.7285	12.8318	15.1498	18.5525	11.6735	15.2185
13.2333	13.8188	12.9314	15.2508	18.6514	11.7691	15.2908
13.2667	13.8787	13.0013	15.3453	18.744	11.865	15.36
13.3	13.9374	13.0621	15.4188	18.8174	11.9358	15.4154
13.3333	13.9668	13.0888	15.4488	18.8521	11.9691	15.4441
13.3667	13.9584	13.0724	15.4304	18.8264	11.964	15.4477
13.4	13.9455	13.0462	15.4102	18.8155	11.9672	15.4529
13.4333	13.959	13.055	15.4197	18.827	11.984	15.461
13.4667	13.953	13.047	15.4184	18.8257	11.9907	15.479
13.5	14.0076	13.1136	15.4903	18.899	12.0566	15.5423
13.5333	14.0485	13.1565	15.5358	18.9571	12.1055	15.5925
13.5667	14.0917	13.197	15.5797	19.0057	12.162	15.6457
13.6	14.033	13.1244	15.4937	18.9237	12.11	15.6164
13.6333	13.9669	13.0269	15.4002	18.8275	12.0452	15.5909
13.6667	13.904	12.942	15.316	18.738	11.9877	15.5573
13.7	13.8643	12.869	15.2403	18.667	11.9326	15.5256
13.7333	13.8412	12.8259	15.2059	18.6386	11.9196	15.5419
13.7667	13.891	12.8756	15.2556	18.6863	11.9633	15.583
13.8	13.928	12.9113	15.2873	18.7167	11.9963	15.6007
13.8333	13.9744	12.9717	15.347	18.773	12.0647	15.6637
13.8667	14.0438	13.0451	15.4331	18.8611	12.1561	15.7338
13.9	14.0072	12.9966	15.3772	18.7999	12.1189	15.7179
13.9333	14.0421	13.0308	15.4128	18.8334	12.1578	15.7521
13.9667	14.0397	13.0244	15.4044	18.817	12.1554	15.753
14	14.0404	13.0277	15.4124	18.8204	12.178	15.775
14.0333	14.0387	13.022	15.4127	18.8153	12.1843	15.79
14.0667	14.0186	12.9952	15.3726	18.7812	12.1636	15.7712
14.1	13.998	12.9633	15.35	18.748	12.149	15.764
14.1333	14.0217	12.9904	15.377	18.7764	12.1787	15.7704
14.1667	14.0167	12.9733	15.3647	18.7687	12.1803	15.7893
14.2	14.0483	13.0156	15.409	18.813	12.2366	15.845
14.2333	14.0002	12.9629	15.3469	18.7555	12.1979	15.8182
14.2667	13.917	12.8636	15.2423	18.6543	12.1206	15.7723
14.3	13.9568	12.9174	15.2974	18.7001	12.1591	15.8181
14.3333	13.9684	12.937	15.3217	18.717	12.178	15.841
14.3667	14.009	13.005	15.3776	18.771	12.2233	15.885
14.4	14.1476	13.1816	15.5583	18.9523	12.3753	15.9976
14.4333	14.2305	13.2865	15.6631	19.0511	12.4668	16.0545
14.4667	14.3276	13.411	15.793	19.179	12.5813	16.1463
14.5	14.353	13.4256	15.807	19.1963	12.608	16.1676
14.5333	14.3563	13.4496	15.821	19.2083	12.6326	16.1836
14.5667	14.3722	13.4822	15.8575	19.2435	12.6725	16.2355
14.6	14.4375	13.5742	15.9429	19.3375	12.7505	16.2962
14.6333	14.4691	13.6245	15.9851	19.3865	12.7975	16.3545
14.6667	14.5677	13.7717	16.1324	19.5257	12.92	16.4317
14.7	14.5122	13.7115	16.0642	19.4555	12.8692	16.3969
14.7333	14.6671	13.9278	16.2865	19.6678	13.0501	16.5245
14.7667	14.8036	14.111	16.4783	19.8576	13.216	16.6536
14.8	14.756	14.0673	16.4293	19.814	13.197	16.6567
14.8333	14.722	14.02	16.3867	19.7753	13.1757	16.626
14.8667	14.6547	13.9447	16.3087	19.7047	13.125	16.594
14.9	14.6546	13.9592	16.3252	19.7266	13.1556	16.6179
14.9333	14.6599	13.9879	16.3666	19.7826	13.2049	16.6752
14.9667	14.693	14.0497	16.4197	19.845	13.2614	16.7204
15	14.6884	14.0584	16.4324	19.857	13.274	16.7317
15.0333	14.7333	14.1167	16.4973	19.93	13.3423	16.786
15.0667	14.812	14.234	16.6187	20.046	13.4497	16.8653
15.1	14.8045	14.2278	16.6151	20.0451	13.4588	16.8818
15.1333	14.833	14.277	16.6677	20.1017	13.5187	16.927
15.1667	14.8186	14.2692	16.6599	20.1039	13.5296	16.9472
15.2	14.9068	14.4034	16.8134	20.2568	13.6558	17.0368
15.2333	14.8372	14.3326	16.7372	20.1926	13.6129	17.0206
15.2667	14.7884	14.279	16.6824	20.145	13.586	17.0004
15.3	14.8742	14.4002	16.8215	20.2729	13.7039	17.0782
15.3333	14.9782	14.5495	16.9809	20.4335	13.8359	17.1922
15.3667	15.0918	14.7051	17.1485	20.5971	13.9821	17.2998
15.4	15.1134	14.7401	17.1921	20.6441	14.0198	17.3294
15.4333	15.145	14.785	17.2404	20.679	14.0534	17.3524
15.4667	15.1642	14.8169	17.2882	20.7175	14.0992	17.3815
15.5	15.2214	14.9048	17.3834	20.8074	14.1858	17.4488
15.5333	15.275	14.977	17.4557	20.8824	14.2414	17.483
15.5667	15.3142	15.0262	17.5129	20.9435	14.3019	17.5255
15.6	15.4118	15.1605	17.6651	21.0798	14.4328	17.6211
15.6333	15.4604	15.231	17.747	21.1517	14.5014	17.6664
15.6667	15.5202	15.3115	17.8402	21.2295	14.5732	17.7149
15.7	15.5044	15.2884	17.813	21.203	14.5654	17.7097
15.7333	15.5288	15.2968	17.8374	21.2134	14.5938	17.7301
15.7667	15.5837	15.3717	17.925	21.287	14.6594	17.771
15.8	15.5214	15.2781	17.8308	21.2014	14.5998	17.7228
15.8333	15.4587	15.2047	17.7533	21.114	14.5477	17.672
15.8667	15.386	15.104	17.6667	21.0153	14.4717	17.6107
15.9	15.4069	15.1349	17.7089	21.0382	14.5119	17.6602
15.9333	15.3338	15.0378	17.6165	20.9371	14.4528	17.6411
15.9667	15.2295	14.9002	17.4855	20.7909	14.3345	17.5882
16	15.1476	14.7943	17.393	20.691	14.2546	17.579
16.0333	15.0519	14.6579	17.2792	20.5472	14.1622	17.5759
16.0667	14.9926	14.5839	17.2252	20.4732	14.1089	17.6119
16.1	14.9819	14.5672	17.2172	20.4599	14.0956	17.6726
16.1333	14.9261	14.4874	17.1514	20.3754	14.0351	17.7008
16.1667	14.8554	14.3921	17.0734	20.2861	13.9691	17.7421
16.2	14.8132	14.3426	17.0486	20.2452	13.9496	17.8199
16.2333	14.767	14.2943	17.0083	20.189	13.918	17.8803
16.2667	14.6784	14.1824	16.907	20.077	13.8367	17.913
16.3	14.6483	14.1563	16.893	20.0376	13.816	18.0003
16.3333	14.5743	14.0516	16.8043	19.9343	13.7386	18.057
16.3667	14.5259	14.0052	16.7632	19.8839	13.7149	18.1466
16.4	14.4312	13.8746	16.6386	19.7499	13.6209	18.1539
16.4333	14.4174	13.8588	16.6394	19.7381	13.6211	18.2454
16.4667	14.4404	13.893	16.693	19.7824	13.6747	18.3837
16.5	14.4401	13.9014	16.7094	19.7834	13.6991	18.4961
16.5333	14.4344	13.9177	16.7357	19.8024	13.7274	18.603
16.5667	14.3803	13.8483	16.673	19.7296	13.6813	18.6416
16.6	14.2916	13.7436	16.585	19.633	13.6173	18.6903
16.6333	14.289	13.7276	16.5743	19.6203	13.622	18.793
16.6667	14.311	13.717	16.5737	19.6637	13.6327	18.885
16.7	14.3851	13.7491	16.6078	19.7418	13.6621	18.9885
16.7333	14.4655	13.7955	16.6642	19.8622	13.7085	19.1129
16.7667	14.5502	13.8109	16.6769	19.9635	13.7352	19.2402
16.8	14.635	13.8136	16.6943	20.087	13.756	19.331
16.8333	14.7823	13.903	16.779	20.295	13.842	19.4723
16.8667	14.926	13.9513	16.836	20.4887	13.8957	19.6013
16.9	15.0472	13.9846	16.8772	20.6859	13.9209	19.7026
16.9333	15.2015	14.0555	16.9482	20.9249	13.9845	19.8202
16.9667	15.3726	14.1266	17.0139	21.1752	14.0536	19.9232
17	15.5755	14.2309	17.1309	21.4642	14.1472	20.0375
17.0333	15.7729	14.3262	17.2409	21.7435	14.2412	20.1509
17.0667	15.9866	14.4446	17.3692	22.0486	14.3422	20.2646
17.1	16.2422	14.6002	17.5175	22.3902	14.4739	20.3895
17.1333	16.5009	14.7429	17.6642	22.7255	14.5945	20.5089
17.1667	16.7402	14.8815	17.8129	23.0115	14.7145	20.6269
17.2	16.9247	14.972	17.906	23.2327	14.7963	20.7113
17.2333	17.078	15.0067	17.95	23.3853	14.8297	20.7333
17.2667	17.2161	15.0568	18.0074	23.5201	14.8698	20.7481
17.3	17.3357	15.0877	18.0284	23.6137	14.8947	20.773
17.3333	17.4048	15.0528	17.9974	23.6354	14.8711	20.7494
17.3667	17.5377	15.1004	18.055	23.7244	14.9047	20.775
17.4	17.6417	15.1237	18.0764	23.7557	14.9234	20.7844
17.4333	17.7485	15.1498	18.1085	23.7905	14.9428	20.8038
17.4667	17.7526	15.0659	18.0179	23.6966	14.8716	20.7566
17.5	17.7143	14.9443	17.8823	23.5636	14.7646	20.679
17.5333	17.7932	14.9486	17.8766	23.5672	14.7696	20.6819
17.5667	17.8121	14.8861	17.7994	23.4854	14.7131	20.6128
17.6	17.8318	14.8331	17.7511	23.4131	14.6675	20.5698
17.6333	17.7697	14.7077	17.637	23.2717	14.5647	20.4744
17.6667	17.72	14.602	17.5333	23.142	14.479	20.3953
17.7	17.7541	14.5994	17.5334	23.1281	14.4738	20.3774
17.7333	17.8718	14.6978	17.6351	23.2205	14.5535	20.4491
17.7667	17.8622	14.6642	17.6102	23.1815	14.5305	20.4335
17.8	17.914	14.702	17.6633	23.218	14.571	20.4733
17.8333	18.0085	14.7891	17.7758	23.3145	14.6561	20.5498
17.8667	18.0319	14.8079	17.7992	23.3266	14.6889	20.5746
17.9	18.0771	14.8418	17.8545	23.3671	14.7395	20.6245
17.9333	18.0817	14.833	17.863	23.3657	14.7527	20.6337
17.9667	18.2294	15.0021	18.0674	23.5448	14.9151	20.7588
18	18.3886	15.1906	18.2826	23.7459	15.0942	20.8979
18.0333	18.5374	15.3554	18.4801	23.9234	15.2471	21.0341
18.0667	18.5456	15.3536	18.5003	23.9263	15.2746	21.087
18.1	18.5989	15.4062	18.5649	23.9835	15.3292	21.1302
18.1333	18.7486	15.5866	18.7526	24.1732	15.5009	21.2652
18.1667	18.8945	15.7498	18.9271	24.3411	15.6448	21.3991
18.2	18.9325	15.7858	18.9878	24.3865	15.6995	21.4425
18.2333	18.9408	15.7848	19.0001	24.3941	15.7218	21.4708
18.2667	19.0581	15.8974	19.1214	24.5168	15.8324	21.5648
18.3	19.0988	15.9341	19.1774	24.5668	15.8818	21.6054
18.3333	19.1282	15.9669	19.2135	24.5969	15.9185	21.6342
18.3667	19.118	15.9487	19.2047	24.5793	15.9143	21.624
18.4	19.1392	15.9639	19.2312	24.6026	15.9429	21.6459
18.4333	19.1654	15.9908	19.2514	24.6181	15.9704	21.6688
18.4667	19.1137	15.9244	19.179	24.5517	15.9254	21.6284
18.5	19.0964	15.887	19.1397	24.517	15.9074	21.6044
18.5333	19.0068	15.7754	19.0294	24.4121	15.8344	21.5288
18.5667	19.1252	15.9032	19.1779	24.5566	15.9609	21.6106
18.6	19.171	15.9643	19.2716	24.6243	16.038	21.6543
18.6333	19.1706	15.9672	19.3006	24.6306	16.0656	21.6706
18.6667	19.1611	15.9685	19.3278	24.6405	16.1001	21.6651
18.7	19.2079	16.0312	19.4112	24.6959	16.1702	21.7172
18.7333	19.2079	16.0559	19.4772	24.7286	16.2276	21.7472
18.7667	19.2167	16.0747	19.5387	24.7527	16.271	21.7813
18.8	19.2568	16.1241	19.6214	24.8048	16.3331	21.8141
18.8333	19.2923	16.1883	19.7256	24.8756	16.41	21.8676
18.8667	19.2531	16.1751	19.7518	24.8591	16.4348	21.8645
18.9	19.2539	16.1959	19.8032	24.8726	16.4729	21.8779
18.9333	19.2849	16.2915	19.9029	24.9315	16.5492	21.9095
18.9667	19.3365	16.4065	20.0278	25.0045	16.6401	21.9625
19	19.359	16.475	20.111	25.0277	16.692	21.9777
19.0333	19.3671	16.5671	20.1771	25.0498	16.7368	21.9938
19.0667	19.3354	16.6148	20.1834	25.0254	16.7331	21.9761
19.1	19.317	16.7024	20.2024	25.0104	16.752	21.9884
19.1333	19.2842	16.7802	20.1902	24.9775	16.7445	21.9649
19.1667	19.261	16.8896	20.1976	24.941	16.7426	21.9516
19.2	19.2614	17.0601	20.2388	24.9481	16.7624	21.9528
19.2333	19.2901	17.2881	20.2861	24.9588	16.7838	21.9561
19.2667	19.3145	17.5471	20.3671	25.0018	16.8401	21.9745
19.3	19.3328	17.8074	20.4481	25.0354	16.8971	22.0001
19.3333	19.323	17.9944	20.4637	24.9957	16.9014	21.983
19.3667	19.4098	18.2838	20.5871	25.0825	16.9761	22.0291
19.4	19.4633	18.5627	20.6973	25.1587	17.0617	22.0973
19.4333	19.5113	18.7927	20.7913	25.1953	17.1197	22.1447
19.4667	19.5681	19.0294	20.8928	25.2608	17.1858	22.1874
19.5	19.6149	19.2649	20.9769	25.3022	17.2332	22.2335
19.5333	19.6568	19.4748	21.0661	25.3341	17.2818	22.2721
19.5667	19.6876	19.6332	21.1353	25.3653	17.3262	22.3074
19.6	19.709	19.7533	21.1679	25.3756	17.3401	22.311
19.6333	19.74	19.8937	21.2395	25.3945	17.3692	22.3337
19.6667	19.7683	20.0203	21.2939	25.4248	17.3996	22.3566
19.7	19.7756	20.0956	21.3276	25.4306	17.4206	22.3676
19.7333	19.7415	20.0924	21.3313	25.4013	17.4143	22.3513
19.7667	19.726	20.0768	21.328	25.3705	17.4048	22.343
19.8	19.716	20.0565	21.318	25.3422	17.391	22.3422
19.8333	19.769	20.1476	21.411	25.4393	17.4573	22.396
19.8667	19.862	20.298	21.54	25.546	17.569	22.522
19.9	19.943	20.415	21.64	25.595	17.6155	22.545
19.9333	19.9685	20.4505	21.6838	25.6605	17.6468	22.5638
19.9667	19.9616	20.4686	21.6836	25.5886	17.5916	22.5586
20	20.0323	20.6043	21.8743	25.7943	17.7673	22.6943
